# Supplementary material for: DOS-3 mediates cell-non-autonomous DAF-16/FOXO activity in antagonizing age-related loss of C. elegans germline stem/progenitor cells
Source: Nat Commun. 2024 Jun 8;15:4904. doi: 10.1038/s41467-024-49318-6 (PMC11162419; doi:10.1038/s41467-024-49318-6)
Supplement: Supplementary file 4 — Source data [file 41467_2024_49318_MOESM4_ESM.xlsx]

## Sheet: Fig1c
	daf-2(rf)			daf-16(0); daf-2(rf)
D1	6.07804	12.4958	2.92056	0	0	0
D7	214.953	308.411	87.1567	6.22658	8.66359	16.1247

## Sheet: Fig2e
line 1		line 2
D1	D7	D1	D7
1.45441	2.04222	0.908971	1.33468
1.75758	2.24989	1.11633	1.45286
0.877358	1.97102	1.12424	1.53809
0.931191	0.659243	1.07284	1.36807
0.721657	1.48262	0.941921	1.62464
1.1075	3.50807	0.762675	1.37993
1.03275	0.992389	0.959933	1.6264
0.117553	1.7568	0.755645	1.89482
		0.784202	2.15974
		0.899745	1.95369
		1.06889	1.38389
		1.08558	1.24198
		1.15983	1.74457
		1.05746	1.55171
		1.15763	1.49855
		1.02803	1.80432
		1.12951	1.59652
		1.15895	1.25999
		0.843511	1.47746
		0.984096	1.50338
			1.45286
			1.27142

## Sheet: Fig3l
WT	daf-2(rf)	daf-16(0); daf-2(rf)	dos-3(0) daf-2(rf)	daf-2(rf) glp-1(rf)
168	149	155	177	78
193	125	189	146	71
180	103	173	122	82
174	167	154	164	100
175	132	207	134	90
169	125	170	186	58
167	138	205	138	76
172	161	126	119	72
179	119	205	149	37
180	149	203	103	60
176	142	185	115	85
226	132	185	166	69
165	113	171	133	70
168	136	177	151	83
151	150	209	168
185	172	178	136
	170	127	155
	155	133	152
	130		150
	140		154
	149		140
			129
			156
			109
			138

## Sheet: Fig3m
WT	daf-2(rf)	daf-16(0); daf-2(rf)	dos-3(0) daf-2(rf)	daf-2(rf) glp-1(rf)
120	65	146	65	65
131	128	95	72	63
108	123	120	135	38
100	150	84	102	45
142	144	136	50	33
97	94	175	94	5
91	139	88	95	57
104	127	113	76	21
144	163	139	56	0
81	152	104	114	0
152	157	131	103	0
118	143	110	131	0
	152	169	137	0
	131	149	76	0
	175	111	112	0
	140	111	163	0
	149	88	116	0
	139	89	126	0
	152	102	140	0
	120	112	123	0
	146	114	98	0
	150	138	91	0
	135	104	122	0
	129		59	0
	130		103	0
	149		99	0
	132		114	0
	117		121	0
			81	0
			60	0
			64	0
			81	0
			111
			110

## Sheet: Fig4l
WT	daf-2(rf)	daf-16(0); daf-2(rf)	dos-3(0) daf-2(rf)	daf-2(rf) glp-1(rf)
97	86	75	75	0
98	71	80	50	26
75	87	98	64	34
85	71	94	94	19
75	72	96	68	21
85	65	78	61	29
79	90	77	85	38
85	83	92	57	15
74	81	85	88	23
75	98	73	68	30
89	97	79	66	23
91	89	66	62	29
66	85	67	89	44
82	89	77	75	39
92	80	72	93	18
77	70	87	58	23
82	65		75	25
79	87		78	28
87	94		71	25
92	89		87	25
83	98		71
115	78		85
94	76		78
99	71		56
91	62		85
102	76		85
	80		72
	46
	72
	70
	62
	85

## Sheet: Fig4m
WT	daf-2(rf)	daf-16(0); daf-2(rf)	dos-3(0) daf-2(rf)	daf-2(rf) glp-1(rf)
38	52	68	52	0
58	92	41	38	28
47	54	61	94	14
93	91	37	61	5
51	143	46	77	20
41	74	61	64	21
56	76	49	82	0
83	89	62	52	0
53	80	61	64	0
50	89	61	60	28
62	78	70	55	10
55	63	92	67	0
89	89	52	61	0
59	85	83	67	0
83	70	42	50	0
90	69	110	35	0
95	60	29	92	0
77	64	72	80	0
72	51	77	49	0
39	65	37	100	0
55	69		96	0
65	81		88	0
40	58		103	0
64	90		66	0
61	37		69	0
69	111		58	0
	55		49	0
	55		91	0
	132		78	0
	42		33	0
	59		65	0
	95		56	0
	70		49	0
	63		55
	83		64
	125		39
	58		23
	62		42
	41		36
			34
			38
			51

## Sheet: Fig4n
WT	daf-2(rf)	daf-16(0); daf-2(rf)	dos-3(0) daf-2(rf)	daf-2(rf) glp-1(rf)
13	10	11	15	0
10	9	10	8	4
13	11	10	10	5
10	10	9	12	3
13	9	12	9	3
10	10	11	10	5
10	10	9	9	6
13	10	11	7	2
9	9	10	10	5
8	12	11	8	5
10	12	11	9	3
11	9	7	8	4
9	9	9	10	5
9	10	11	9	4
9	11	10	9	3
10	9	10	8	5
11	7		7	4
9	10		12	3
11	10		8	4
11	11		11	3
11	8		8
12	10		11
11	9		10
12	9		8
14	7		9
11	11		8
	12		9
	6
	9
	7
	7
	9

## Sheet: Fig4o
WT	daf-2(rf)	daf-16(0); daf-2(rf)	dos-3(0) daf-2(rf)	daf-2(rf) glp-1(rf)
7	7	5	7	0
6	13	8	3	3
6	7	8	7	3
6	10	7	8	1
8	10	7	5	3
5	12	7	9	4
5	6	6	8	0
9	9	7	5	0
6	8	7	7	0
6	10	7	7	3
5	10	6	6	2
5	8	7	8	0
10	9	4	7	0
6	8	6	6	0
8	6	4	5	0
8	7	6	4	0
8	9	3	10	0
8	8	7	8	0
8	7	6	6	0
6	9	5	8	0
6	9		12	0
8	9		9	0
4	7		10	0
8	10		8	0
7	5		9	0
6	12		6	0
	8		6	0
	7		9	0
	12		8	0
	7		4	0
	6		8	0
	10		7	0
	8		7	0
	8		8
	8		7
	12		6
	8		4
	8		7
	6		6
			3
			5
			6

## Sheet: Fig5a
Line 1				Line 2
non-T 20℃	T 20℃	non-T HS	T HS	non-T 20℃	T 20℃	non-T HS	T HS
102	143	120	162	95	91	105	135
91	130	100	223	101	127	107	193
95	208	120	142	105	89	67	125
166	125	175	154	124	133	125	129
160	104	150	179	140	115	89	93
138	145	176	177	75	120	57	92
168	135	132	181	128	112	72	150
138	64	122	186	106	107	103	108
179	63	182	199	93	113	64	104
146	180	136	170	118	60	86	96
168	95	109	165	98	70	114	119
134	155	219	136		106	96	98
126	95	137	161		75	90	133
111	144	122	151		114	166	156
162	91	142	122		85	60	158
117	79	153	161		78	118	119
133		122	156		100	125	137
153		142	185		66	139	182
180		188	191		127	86
		150	151		113	75
			241			88
			224			81
			188			51
						92
						106
						122
						82
						46
						109

## Sheet: Fig5b
Line 1				Line 2
non-T 20℃	T 20℃	non-T HS	T HS	non-T 20℃	T 20℃	non-T HS	T HS
102	153	180	183	119	105	207	168
116	128	99	214	149	120	144	177
104	113	122	127	156	182	164	171
143	82	99	126	165	82	113	204
136	79	102	209	75	199	103	114
146	157	93	141	103	188	114	154
90	121	129	164	51	171	169	171
165	136	130	162	112	149	120	227
149	86	138	179	122	126	122	125
147	106	114	151	212	62	124	189
137	114	98	155	105	96	162	132
	149	156		132	134	119	189
	96	128		193	83	138	188
	147	152		162	136		160
	97	105			125
		131			126
		122			186
		143			157
		159
		106

[truncated: 14 more sheets: Fig5c, Fig5d, Fig5e, Fig5f, Fig5g, FigS4b, FigS4c, FigS4d, FigS4e, FigS5, FigS6l, FigS6m, FigS6n, FigS6o]
